# Supplementary material for: Avoiding Toxic Levels of Essential Minerals: A Forgotten Factor in Deer Diet Preferences
Source: PLoS One. 2015 Jan 23;10(1):e0115814. doi: 10.1371/journal.pone.0115814 (PMC4304801; doi:10.1371/journal.pone.0115814)
Supplement: S1 Dataset — (XLSX) [file pone.0115814.s001.xlsx]

## Sheet: Dataset
SciName	Preference	Categoria	Ca	K	Mg	Na	P	B	Cu	Fe	Mn	S	Se	Sr	Zn
Arbustus unedo	P	Bush / Tree	0.49	0.42	0.1	0	0.05	17.5	3.3	63.3	13.3	527.6	2.8	38.7	20.3
Briza maxima	P	Herbaceous	0.16	0.41	0.09	0.02	0.12	2.7	3.1	69.3	51	558.5	7.6	13.3	17.1
Campanula rapanculus	P	Herbaceous	0.89	0.79	0.18	0	0.19	13	4.9	40.6	53	654.9	3.7	68	20.1
Centaurium pulchellum	P	Herbaceous	0.33	0.95	0.11	0.01	0.07	12.6	4.2	188.1	37.4	611.2	2.5	17.9	21.1
Chondrilla juncea	P	Herbaceous	0.67	0.4	0.28	0.01	0.07	18.7	6.6	68.9	58.6	1221.8	2.5	68.9	27.4
Cirsium tuberosum	P	Herbaceous	1.1	1.27	0.16	0.02	0.25	31.6	7.9	71.3	75.2	876.3	3.5	55.5	18.8
Cistus ladanifer	P	Bush / Tree	0.37	0.48	0.11	0	0.09	19.5	4.1	129	85.3	884.4	2.7	16.9	29.5
Cistus salviifolius	P	Bush / Tree	0.39	0.53	0.19	0.01	0.05	22.9	6.4	96.7	65.9	839.4	6.7	24.5	56
Coronopus didymus	NP	Herbaceous	1.1	1.85	0.17	0.27	0.26	34.7	11.9	165.5	32.8	1340	6.5	36.7	19.8
Cynodon dactylon	P	Herbaceous	0.37	2.93	0.23	0.02	0.18	11.7	10.4	234.5	157.9	1444.4	4	36.7	50.6
Daphne gnidium	NP	Bush / Tree	0.63	0.59	0.17	0	0.06	37.8	9.6	94.6	125.6	1331.9	5.8	45.1	43.5
Datura stramonium	NP	Herbaceous	1.76	3.86	0.5	0.01	0.22	26.7	10.2	454.9	73.4	6838.5	4.4	202.1	52.6
Elymus repens, Lolium rig	P	Herbaceous	0.29	0.47	0.09	0.01	0.15	2.9	3	115.7	41.8	705.6	6.9	19.4	19.4
Genista sp	P	Bush / Tree	0.25	0.47	0.05	0.01	0.09	15.9	4.9	63.7	65.4	300.6	7.8	14.7	13.5
Globularia vulgaris	P	Bush / Tree	0.88	1.56	0.3	0.01	0.2	21	3.6	168.5	119	698.5	4.1	51.6	21.7
Heliotropium europaeum	NP	Herbaceous	3.22	2.04	0.52	0.01	0.16	40.6	6.9	603.3	364.4	3439.1	7.6	312.8	53.1
Hipericum perforatum	NP	Herbaceous	0.29	0.84	0.14	0	0.23	20.4	6.6	42.3	35	650.2	4.9	14.3	22.3
Lavandula stoechas	NP	Bush / Tree	0.56	0.81	0.2	0.01	0.05	23.3	4.5	171.3	181.3	798.6	3.7	38.2	19.1
Mentha pulegium	NP	Herbaceous	1.02	1.42	0.19	0.15	0.17	23.1	18.1	270.3	100.8	3830.7	3.9	115	50.3
Mentha suaveolens	NP	Herbaceous	0.75	1.43	0.28	0.08	0.11	17.7	6.5	456.5	66.7	1445.9	4.1	69.3	25.5
Ornithopus compressus	P	Herbaceous	0.65	0.91	0.13	0.01	0.13	14	4.7	63.2	72.4	673.2	3.7	48.4	34.9
Phillyrea angustifolia	P	Bush / Tree	0.4	0.58	0.09	0	0.07	17.3	8.4	66.3	24.5	934.7	3.8	38.7	18.6
Pistacea lentiscus	P	Bush / Tree	1.57	0.55	0.18	0	0.05	77.8	3.4	81.5	47.3	765.3	2.6	95	12.9
Portulaca oleracea	P	Herbaceous	1.94	4.76	1.09	0.19	0.36	23.3	10.1	287.3	45.6	1138.4	4.9	87	42.8
Quercus coccifera	P	Bush / Tree	0.48	0.41	0.12	0	0.06	24.9	5.3	66.3	283.1	680.3	3.1	30.7	18.3
Quercus faginea	P	Bush / Tree	0.58	0.49	0.12	0	0.07	25.9	5.6	71.4	91.4	771.6	2.7	36.4	17.6
Quercus ilex	P	Bush / Tree	0.5	0.35	0.1	0	0.07	23.4	6.6	241.8	193.9	734.6	4	26.4	21.5
Raphanus raphanistrum	P	Herbaceous	0.89	1.17	0.14	0.01	0.13	10.4	3.1	34.9	23.6	1382.6	5.8	47.2	19.1
Rumex acetosella	NP	Herbaceous	0.64	0.61	0.21	0.01	0.14	13.1	2.8	56.5	151.2	542.3	3.5	37.1	27.1
Senecio jacobaeae	NP	Herbaceous	0.68	1.32	0.15	0.07	0.35	17.4	4.3	123.2	44.4	1061	3.4	40.4	25.5
Sida abutilion	NP	Herbaceous	1.63	1.37	0.24	0.01	0.2	68.1	5.6	399.2	89.1	2070.6	2.9	135.9	42.4
Tribulus terrestris	P	Herbaceous	2.41	1.86	0.21	0.01	0.31	29.7	7.2	1235.6	39.2	2951.3	1.5	77.6	30.3
Trifolium campestre	P	Herbaceous	0.62	0.56	0.11	0.03	0.14	13.5	4.3	47.6	27.6	445.9	5.5	32.2	13.2
Verbascum sinuatum	NP	Herbaceous	0.79	1.36	0.29	0	0.17	18.1	5.5	167.8	58.7	1171.2	1.3	53.1	36.3
Vicia benghalensis	P	Herbaceous	1.2	1.04	0.16	0.05	0.18	16.6	5.8	90.3	80.6	1265.1	4.2	69.8	28.8
